# Supplementary material for: First Example of Fluorinated Phenanthroline Diamides: Synthesis, Structural Study, and Complexation with Lanthanoids
Source: Molecules. 2022 Jul 23;27(15):4705. doi: 10.3390/molecules27154705 (PMC9330590; doi:10.3390/molecules27154705)
Supplement: Supplementary file 1 [file molecules-27-04705-s001.zip]

Archive with 1 entries (1 files):
- molecules-1832371-supplementary.pdf
